# Supplementary material for: An Alternative, High Throughput Method to Identify Csd Alleles of the Honey Bee
Source: Insects. 2020 Jul 30;11(8):483. doi: 10.3390/insects11080483 (PMC7469139; doi:10.3390/insects11080483)
Supplement: Supplementary file 1 [file insects-11-00483-s001.zip]

Archive with 8 entries (8 files):
- Figure 1.docx
- Figure S1.docx
- Figure S2.docx
- Table S1.docx
- Table S2.docx
- Table1.docx
- Table2 rev.docx
- Table3 rev.docx
